# Supplementary material for: Bioactive Phytochemicals of Acacia saligna
Source: Molecules. 2023 May 28;28(11):4396. doi: 10.3390/molecules28114396 (PMC10254483; doi:10.3390/molecules28114396)
Supplement: Supplementary file 1 [file molecules-28-04396-s001.zip]

Archive with 1 entries (1 files):
- molecules-2408751-supplementary.pdf
